# Supplementary material for: Lymph Node Ratio as a Prognostic Factor in Neck Dissection in Oral Cancer Patients: A Systematic Review and Meta-Analysis
Source: Cancers (Basel). 2022 Sep 14;14(18):4456. doi: 10.3390/cancers14184456 (PMC9497248; doi:10.3390/cancers14184456)
Supplement: Supplementary file 1 [file cancers-14-04456-s001.zip]

Archive with 1 entries (1 files):
- cancers-1911959-supplementary.pdf
